# Supplementary material for: CO2 Methanation: Nickel–Alumina Catalyst Prepared by Solid-State Combustion
Source: Materials (Basel). 2021 Nov 10;14(22):6789. doi: 10.3390/ma14226789 (PMC8623454; doi:10.3390/ma14226789)
Supplement: Supplementary file 1 [file materials-14-06789-s001.zip]

Archive with 1 entries (1 files):
- materials-1419336-supplementary.pdf
